# Supplementary material for: The Therapeutic Potential of Gut-Microbiota-Derived Metabolite 4-Phenylbutyric Acid in Escherichia coli-Induced Colitis
Source: Int J Mol Sci. 2025 Feb 25;26(5):1974. doi: 10.3390/ijms26051974 (PMC11901052; doi:10.3390/ijms26051974)
Supplement: Supplementary file 1 [file ijms-26-01974-s001.zip]

Archive with 1 entries (1 files):
- ijms-3400982-supplementary.pdf
